# Supplementary material for: Susceptibility and barriers to infection of Colorado mosquitoes with Rift Valley fever virus
Source: PLoS Negl Trop Dis. 2021 Oct 25;15(10):e0009837. doi: 10.1371/journal.pntd.0009837 (PMC8568276; doi:10.1371/journal.pntd.0009837)
Supplement: S1 Table — See Table 1 and S1 Appendix for definitions of these parameters. The spreadsheet provides the 95% credible intervals (Lower95 and Upper95), Medians, Means, and standard deviations (SD’s). (XLSX) [file pntd.0009837.s003.xlsx]

## Sheet: Sheet1
	Parameter	Lower95	Median	Upper95	Mean	SD
Ae. increpitus	a	0.0169584	0.252116	0.621538	0.282287	0.171647
	b	0.000469111	0.38074	0.914778	0.418274	0.280685
	c	1.33519e-05	0.329259	0.899585	0.384484	0.277649
	d	0.00495593	0.461731	0.950216	0.473518	0.287897
	p1	0.0169584	0.252116	0.621538	0.282287	0.171647
	p2	4.08202e-06	0.0798814	0.3114	0.108978	0.0997358
	p3	4.40948e-06	0.0706405	0.280416	0.0972304	0.0903347
	p4	1.35116e-07	0.0250111	0.152762	0.0438838	0.0522906
Ae. melanimon	a	0.0634621	0.165187	0.294658	0.172381	0.0614661
	b	0.0124194	0.300911	0.816852	0.350098	0.227654
	c	0.0308046	0.322732	0.822989	0.368807	0.219648
	d	0.133522	0.563992	0.999667	0.556147	0.256691
	p1	0.0634621	0.165187	0.294658	0.172381	0.0614661
	p2	0.00197883	0.0483648	0.12255	0.0551302	0.0348202
	p3	0.00622697	0.052244	0.118369	0.0574947	0.031618
	p4	0.000890189	0.0253784	0.0701292	0.0299894	0.0203596
Ae. vexans	a	0.271609	0.402939	0.53418	0.404073	0.0674708
	b	0.1364	0.356258	0.660066	0.376386	0.139585
	c	0.0502331	0.192609	0.399138	0.208896	0.0972938
	d	0.0204441	0.367368	0.886949	0.409931	0.246806
	p1	0.271609	0.402939	0.53418	0.404073	0.0674708
	p2	0.0601337	0.143765	0.241083	0.147708	0.047617
	p3	0.0226887	0.0770958	0.151662	0.0820443	0.0349571
	p4	0.000910551	0.0268502	0.0674525	0.0305474	0.0194602
Cx. tarsalis	a	0.647317	0.820265	0.955816	0.810507	0.0825631
	b	0.279152	0.533471	0.810857	0.54124	0.136604
	c	0.239667	0.448857	0.691771	0.459492	0.117289
	d	0.389546	0.727773	0.999854	0.710511	0.181354
	p1	0.647317	0.820265	0.955816	0.810507	0.0825631
	p2	0.242774	0.431479	0.627374	0.434021	0.0996006
	p3	0.2067	0.362688	0.535054	0.368323	0.0847709
	p4	0.118942	0.252657	0.4008	0.255926	0.0727219
Cs. inornata	a	0.564368	0.78952	0.979181	0.778323	0.112827
	b	0.326812	0.693489	0.999914	0.675751	0.194771
	c	0.464467	0.774164	0.999999	0.754483	0.158433
	d	0.3761	0.762337	0.999983	0.731135	0.189519
	p1	0.564368	0.78952	0.979181	0.778323	0.112827
	p2	0.214019	0.527142	0.809142	0.521367	0.157156
	p3	0.33443	0.587276	0.839667	0.582434	0.132593
	p4	0.158563	0.419939	0.6909	0.42211	0.13878
